# Supplementary material for: 3D Laser Scanner for Underwater Manipulation
Source: Sensors (Basel). 2018 Apr 4;18(4):1086. doi: 10.3390/s18041086 (PMC5948579; doi:10.3390/s18041086)
Supplement: Supplementary file 1 [file sensors-18-01086-s001.zip]

Archive with 2 entries (2 files):
- motion_planning_of_a_fixed_based_manipulator_in_presence_of_unknown_fixed_obstacles.mp4
- object_grasping_with_an_uvms.mp4
